# Supplementary material for: From Plant to Skin: Exploring Alnus glutinosa Extracts for Cosmeceutical Applications
Source: Antioxidants (Basel). 2025 Oct 23;14(11):1275. doi: 10.3390/antiox14111275 (PMC12649570; doi:10.3390/antiox14111275)
Supplement: Supplementary file 1 [file antioxidants-14-01275-s001.zip]

Archive with 2 entries (2 files):
- Plant extracts_LC_MS.xlsx
- Supplementary file.pdf
