# Supplementary material for: From Plant to Skin: Exploring Alnus glutinosa Extracts for Cosmeceutical Applications
Source: Antioxidants (Basel). 2025 Oct 23;14(11):1275. doi: 10.3390/antiox14111275 (PMC12649570; doi:10.3390/antiox14111275)
Supplement: Supplementary file 1 [file antioxidants-14-01275-s001.zip › Plant extracts_LC_MS.xlsx]

## Sheet: Compounds
Confidence level	Name	Formula	Annot. Source: mzCloud Search	Annot. DeltaMass [ppm]	Calc. MW	m/z	RT [min]	mzCloud Best Match	Reference Ion	Reflux 2 (Area)	Reflux 3 (Area)
Schymanski 2a - match based on database	(1E)-1,7-bis(4-hydroxyphenyl)hept-1-en-3-one	C19 H20 O3	Full match	2.49	296.142	295.135	7.996	90.5	[M-H]-1	217900	1.61131e+08
Schymanski 2a - match based on database	12-oxo Phytodienoic Acid	C18 H28 O3	Full match	3.92	292.205	291.198	11.331	79.3	[M-H]-1	156967	1.9008e+08
Schymanski 2a - match based on database	15-Deoxy-Δ12,14-prostaglandin J2-2-glycerol ester	C23 H34 O5	Full match	-2.01	390.24	391.247	10.836	75.9	[M+H]+1	649235	3.9526e+08
Schymanski 2a - match based on database	3-(4-{[1,3-Dihydroxy-1-(4-hydroxy-3-methoxyphenyl)-2-propanyl]oxy}-3-methoxyphenyl)propyl 6-deoxy-alpha-L-mannopyranoside	C26 H36 O11	Full match	2.96	524.227	523.22	5.701	82.6	[M-H]-1	1.26321e+08	8.0918e+07
Schymanski 2a - match based on database	3,4,5-trihydroxycyclohex-1-ene-1-carboxylic acid	C7 H10 O5	Full match	-1.85	174.053	173.045	0.843	94.9	[M-H]-1	1.87768e+08	2.64556e+09
Schymanski 2a - match based on database	3-Methoxy-5,7,3',4'-tetrahydroxy-flavone	C16 H12 O7	Full match	3.16	316.059	317.067	7.304	85.3	[M+H]+1	1.20316e+06	4.74295e+08
Schymanski 2a - match based on database	Adenosine	C10 H13 N5 O4	Full match	3.54	267.098	268.105	0.814	98.7	[M+H]+1	1.11867e+06	4.0999e+08
Schymanski 2a - match based on database	Asiatic acid	C30 H48 O5	Full match	2.81	488.352	487.344	12.551	81.9	[M-H]-1	130489	9.46058e+07
Schymanski 2a - match based on database	Azelaic acid	C9 H16 O4	Full match	-0.74	188.105	187.097	6.111	90.8	[M-H]-1	5.47421e+06	1.28014e+08
Schymanski 2a - match based on database	Cafestol	C20 H28 O3	Full match	-4.06	316.203	317.21	11.684	93	[M+H]+1	1.02798e+06	8.33887e+08
Schymanski 1 - matched with standard	Caffeic acid	C9 H8 O4	Full match	-1.66	180.042	179.035	4.541	98.1	[M-H]-1	3.51074e+08	5.86165e+07
Schymanski 2a - match based on database	Citric acid	C6 H8 O7	Full match	-0.81	192.027	191.02	0.825	93.9	[M-H]-1	3.01026e+08	9.8142e+07
Schymanski 2a - match based on database	Corchorifatty acid F	C18 H32 O5	Full match	2.91	328.226	327.219	7.641	96.4	[M-H]-1	1.93052e+08	6.30542e+08
Schymanski 2a - match based on database	D-(-)-Fructose	C6 H12 O6	Full match	-1.6	180.063	179.056	0.769	52.6	[M-H]-1	2.3548e+08	4.40883e+08
Schymanski 2a - match based on database	D-(-)-Quinic acid	C7 H12 O6	Full match	-1.25	192.063	191.056	0.819	91.3	[M-H]-1	1.38485e+09	2.48908e+09
Schymanski 2a - match based on database	D(+)-Phenyllactic acid	C9 H10 O3	Full match	-2.34	166.063	165.055	4.999	89.6	[M-H]-1	1.08947e+08	5.6383e+07
Schymanski 2a - match based on database	Docosahexaenoic acid ethyl ester	C24 H36 O2	Full match	3.24	356.273	357.28	12.17	71.4	[M+H]+1	318155	1.25545e+09
Schymanski 1 - matched with standard	Gallic acid	C7 H6 O5	Full match	-2.26	170.021	169.014	0.816	89.1	[M-H]-1	4.15383e+09	6.3104e+08
Schymanski 2a - match based on database	Genistein	C15 H10 O5	Full match	3.37	270.054	269.046	7.428	82	[M-H]-1	687560	6.42616e+08
Schymanski 2a - match based on database	Gentisic acid	C7 H6 O4	Full match	-3.1	154.026	153.019	0.858	93.7	[M-H]-1	6.85695e+06	5.48332e+08
Schymanski 2a - match based on database	L-Phenylalanine	C9 H11 N O2	Full match	4.61	165.08	166.087	0.857	91	[M+H]+1	7.35224e+08	2.05245e+08
Schymanski 2a - match based on database	L-Tyrosine	C9 H11 N O3	Full match	4.65	181.075	182.082	0.862	90.2	[M+H]+1	1.95428e+07	3.60453e+07
Schymanski 1 - matched with standard	Luteolin	C15 H10 O6	Full match	3	286.049	285.041	7.271	91.5	[M-H]-1	300025	4.71234e+08
Schymanski 2a - match based on database	Miquelianin	C21 H18 O13	Full match	3.02	478.076	477.069	5.675	97.9	[M-H]-1	1.07272e+08	7.88044e+08
Schymanski 2a - match based on database	N-[4-cyano-1-(4-fluorophenyl)-1H-pyrazol-5-yl]cyclohexanecarboxamide	C17 H17 F N4 O	Full match	-4.76	312.137	311.13	6.301	63.6	[M-H]-1	382826	5.19706e+08
Schymanski 2a - match based on database	Naringenin	C15 H12 O5	Full match	3.36	272.069	271.062	6.599	38.2	[M-H]-1	261016	3.21975e+08
Schymanski 2a - match based on database	Neochlorogenic acid	C16 H18 O9	Full match	3.34	354.096	353.089	1.889	97.3	[M-H]-1	2.35909e+08	1.05405e+08
Schymanski 2a - match based on database	NP-001928	C19 H18 O8	Full match	3.59	374.102	373.094	8.488	78.4	[M-H]-1	177977	2.14274e+08
Schymanski 2a - match based on database	NP-003145	C27 H44 O8	Full match	-1.25	496.303	497.31	12.725	36.2	[M+H]+1	307397	6.11331e+08
Schymanski 2a - match based on database	NP-008309	C11 H13 N O3	Full match	-0.4	207.089	206.082	5.629	88.5	[M-H]-1	120430	1.77706e+08
Schymanski 2a - match based on database	NP-009092	C19 H22 O3	Full match	3.31	298.158	297.151	8.164	86.4	[M-H]-1	168500	1.29372e+08
Schymanski 2a - match based on database	NP-021050	C30 H48 O4	Full match	2.86	472.357	471.349	12.598	97.5	[M-H]-1	127373	9.10698e+07
Schymanski 2a - match based on database	Oleanolic acid	C30 H48 O3	Full match	3.06	456.362	455.354	13.408	97	[M-H]-1	40666.5	8.78161e+07
Schymanski 2a - match based on database	Pinolenic acid	C18 H30 O2	Full match	3.44	278.226	301.215	12.729	99.9	[M+Na]+1	236704	6.09533e+08
Schymanski 2a - match based on database	Quercetin-3β-D-glucoside	C21 H20 O12	Full match	4	464.097	463.09	5.794	97.7	[M-H]-1	135123	2.23185e+08
Schymanski 2a - match based on database	α-Linolenic acid	C18 H30 O2	Full match	3.15	278.225	279.233	11.736	98.8	[M+H]+1	345005	4.42624e+08
